# Supplementary material for: A Novel FC116/BC10 Mutation Distinctively Causes Alteration in the Expression of the Genes for Cell Wall Polymer Synthesis in Rice
Source: Front Plant Sci. 2016 Sep 21;7:1366. doi: 10.3389/fpls.2016.01366 (PMC5030303; doi:10.3389/fpls.2016.01366)
Supplement: Supplementary file 3 [file Table3.XLSX]

## Sheet: Sheet1
Table S3. Expression level of FC116 family genes throughout the life cycles of two rice varieties
TIGR Locus	M1 Calli 1	Z1 Calli 1	M2 Calli 2	Z2 Calli 2	M3 Calli 3	Z3 Calli 3	M4 Calli 4	Z4 Calli 4	M5 Calli 5	Z5 Calli 5	M6 Seed imbibition	Z6 Seed imbibition	M7 Seed germination	Z7 Seed germination	M8 Plumule/Dark	Z8 Plumule/Dark	M9 Plumule/Light	Z9 Plumule/Light	M10 Radicle/Dark	Z10 Radicle/Dark	M11 Radicle/Light	Z11 Radicle/Light	M12 Seedlings	Z12 Seedlings	M13 Young shoot	Z13 Young shoot	M14 Young root	Z14 Young root	M15 Mature leaf	Z15 Mature leaf	M16 Old leaf	Z16 Old leaf	M17 Mature sheath	Z17 Mature sheath	M18 Old sheath	Z18 Old sheath	M19 Young flag leaf	Z19 Young flag leaf	M20 Old flag leaf	Z20 Old flag leaf	M21 Panicle, stage 3	Z21 Panicle, stage 3	M22 Panicle, stage 4	Z22 Panicle, stage 4	M23 Panicle, stage 5	Z23 Panicle, stage 5	M24 Young panicle	Z24 Young panicle	M25 Old panicle
LOC_Os01g04210	20.2	3.3	11.2	5.7	20.1	8.7	22.4	8.5	7.7	5.5	4.5	6.5	20.1	47.7	5.1	3.4	18.3	5.4	29.6	27.1	17	11.5	10.2	31.9	1.5	4.1	22.8	40.9	16.7	22	7.5	3.2	22.7	7.2	18.6	19.5	16.3	3.1	8.7	26.1	16.7	26.9	24.1	19.6	37.9	15.1	5.3	6.2	19.9
LOC_Os01g04220	4.3	5	5.8	4.2	5.4	7.2	64.9	37.3	7.5	4.4	5	5.4	13.6	14	4.5	21.8	19	14.2	60.7	30.1	31.8	20.1	30.6	9.5	3.1	5.6	18.1	7.6	2.7	5.1	2.8	8.4	5.8	4.1	3.2	5.2	3.5	9	5.9	8.7	7	5.4	14.3	10.1	16.9	16.3	19.4	5.7	5.4
LOC_Os01g50040	688.7	849.7	576	745.3	1020.3	958.3	540.4	486.1	528.5	799.8	684.4	915.8	586.6	629.7	1429.3	1508.7	622.8	840.9	998	837.5	585.7	1158.3	1371.2	816.4	926.6	692.9	1091.2	1163.3	2947.3	2806.4	3419.5	1991	1141.3	1415.2	1259.7	1137.6	647.6	1941	2471.2	1368.3	369.1	307.6	467	387.1	466.1	351.9	452.2	338.1	741
LOC_Os01g65490	9.8	8.5	20.7	6.6	8.6	11.4	52.7	55.7	8	11.2	8.6	12.2	66.7	62.6	47.6	60.7	95.4	97.9	78.3	41.8	83.7	39.1	65.5	74	68.9	86.8	22.6	24.2	8	16.7	2.8	9.8	4.6	18.7	1.8	13	9.4	21.6	12.7	16.6	22.3	56.7	24.3	5.1	20	31.4	45.8	29.1	11.4
LOC_Os02g07880	1501.5	1190	995.5	1109.1	1158.4	1126	1062.6	1172.5	1160.3	1229.2	1964.5	1760.2	772.5	795.4	1329.9	1769.2	1156.7	1232.7	963.4	1246	1239.5	1264.5	866.8	959	1079	1054.3	1314.8	1484.7	1658	1640.7	1906.3	1812.2	1144.7	1171.7	1111.1	986.7	1289.7	1358.6	2151	1815.7	1284.7	1034.6	927.2	1005.4	849.7	1003.8	1024.8	1343.2	1435.6
LOC_Os02g22160	423.5	1297.8	389	815.9	1073.1	2057.9	383.9	411	139.3	216.7	212	347	270.3	219.6	678.8	1633.7	562.3	790.6	1123.3	1505.4	473.8	509.2	227.6	335.4	243.3	167.4	780.7	1224.3	206.1	1078.3	343.2	1500	136.7	250.7	141	82.7	66.1	58.8	4823.1	2227	54.5	56.2	34.9	82.2	35.3	44.1	55	56.6	194.7
LOC_Os03g44580	712.1	578.8	586.3	524.7	343.6	426.5	779	830.9	698.5	792.2	616.6	542.8	485.5	509	1256.3	936.4	1026.3	1179.8	832.8	679.6	646.5	737.7	682.8	497.2	584	623.8	342.6	335.2	450.4	281.5	260.8	246.8	362.8	326.2	594.9	352.1	441.3	407.6	115.5	246.6	1337.3	1085.6	1074.5	1136.6	1138	1437.5	1499	1786.4	1302.1
LOC_Os03g52120	1256.7	1228.7	956.2	838.1	612.1	623.1	1100.6	1223.5	1251.2	1499.2	1136.6	1083.5	595.5	573.9	1856.1	1842.9	1724.5	1275	1214.9	1251.2	1681.8	1547.7	831.5	549.4	1012.2	1058.7	756.7	648.1	933.7	648	991.3	728.5	698.8	561.3	1005.8	786	1139.1	1016.1	819.3	762.2	1344.6	1036.6	1872	1508.5	943.3	1397.6	3129.1	1656	1358
LOC_Os04g20420	11.6	7.6	29	28.7	16.4	44.9	5.6	22.1	18.8	14.9	15.9	18.2	31.7	38.2	12.3	11.4	8.5	2.8	15.4	8.8	16.4	16.4	41.5	44.1	27.6	13.8	20.4	17.2	24.2	18.5	6.9	25.5	14.5	28.5	21.3	14	7.5	23.2	11.3	19.1	20.3	21.9	15	23	15.2	23.9	20.1	17.2	719.9
LOC_Os05g07790	134.3	108.7	117.4	136.3	87	125.5	148.5	203.7	119.1	166.1	97.5	127	121.6	140.5	135.7	229.9	190.2	149.1	133.4	166.9	165.1	166.5	190	126.9	99.5	77	93.5	84.6	72.2	32.7	100.8	80.8	122.3	80.1	113.1	107.5	63.1	87.4	37.5	67.8	98.4	156.5	116.7	139	155.6	130.8	81.1	143.7	86.9
LOC_Os06g45110	2167.6	1826.2	1305	1248.8	1730.5	1643.9	2146.2	2349.5	1721.7	1650.5	1291.7	1229.5	1685.7	1740.6	3854.3	4193.8	3173.7	3308.5	4419.8	4763	4662.7	4736.8	1180.4	2108.6	1440.5	1608.2	4180.7	4468.8	1487.5	1433.4	2199.6	1545.3	1408.3	1377.2	1371.8	1106.8	581.5	331.8	4066.9	2460.7	1871.2	1828.6	1585.6	1694	1640.1	1916.6	1871.6	2017.5	726
LOC_Os06g48700	2405	931	2042.5	664.8	1938.7	780.1	2048.5	814.3	2328.4	797.5	1013.4	706.3	1294	516.4	1964.7	990.6	1573.5	529.9	1685.4	808.7	1394.6	691.1	1685.6	435.3	694.4	349.1	915.7	392.5	653.7	213.7	697.3	287.7	1076.8	229.8	778	319.6	865.3	301.8	1219.4	858.9	2901.4	1555	3580.1	1582	4139.7	1526.7	2587.6	1147	1131
LOC_Os07g06490	1896.7	2239.5	1158.4	750.2	1294.2	1465	1243	1508.4	1143.8	2960.8	952.2	1007	351.3	363.1	190.9	152.5	80.2	182	1244.3	991.1	1695.6	1268.4	391.8	429.8	113.6	132.3	846.7	1119	218.7	73.8	130.4	89.6	1126.9	183.6	948.7	343.7	438.5	288.4	219.5	147.9	125.3	289.3	563.3	403.3	40.1	132	289.6	132.5	531.6
LOC_Os08g01890	850.6	1566.5	694.2	890.4	830.2	1760.1	730.7	662.4	792.2	889.2	894.7	816.3	1371.4	1905.7	766.3	1461.1	878.5	934.5	1792.8	2805	1562.7	2001.3	1155.9	1212.2	908.6	1017.4	1164.4	1573.6	1292.5	1250.1	1299.7	1181.9	917.3	975.9	1386.2	988.4	1003.7	989.7	3092	1237.3	1187.5	1243.6	1678.8	1846	2164.4	1637.8	786.9	662.5	1254.2
LOC_Os08g12890	11.2	18.4	16.2	12.4	9.8	11.7	18.6	9.7	13.3	16.9	18.6	12	24.8	33.1	21.9	20.5	14.4	29	21	16	12.4	10.1	25.9	29.5	20.8	13.6	16	17.4	13.5	13.8	18.8	26.3	2.9	18.8	11.4	17.6	4.4	25.6	6.6	0.7	19.9	35.6	36.3	27.7	49.1	31.3	14.4	7.2	1443.7
LOC_Os10g08280	881.9	93.9	101.5	42.8	377.1	22.2	125.5	124.9	811.4	402.1	35	27.2	80	68.4	39.6	26.9	45.7	17.2	487.5	508.3	297	294.1	112	88.9	29	18.2	219	131	8.2	18.6	29	53.7	21.5	26.5	15.7	42.8	26.9	44.5	26.4	16.7	53.9	30.3	26.1	31	41.8	47.6	21.7	18.3	25
LOC_Os12g42420	280.5	455.5	258.3	297.5	233	308.4	521	750.7	442.8	750.7	441.6	739.1	359.6	436.7	4746.3	3536.1	786.8	2738.6	3149.6	2111.3	1445.2	2022.7	347.3	486.3	319.5	480.7	1031.7	1237.9	802.1	1006.2	471.9	667.3	541.5	1087.6	1053	1040.8	273.7	363.9	215.9	754.3	404.1	691.1	309	634.3	284.1	541	646.1	881.7	735.3
LOC_Os12g43880	69.3	13.8	22.2	20.9	50.7	44.6	65.4	17.4	44.3	22.1	78.5	16.5	106.1	71.6	43.4	21	21.4	20.6	27.8	9	11.1	11.6	100.9	145.2	125.9	25.3	22.6	35	568.8	623.5	130.9	688.1	352.2	318.9	60.5	196.8	223.7	492.6	872.1	550.9	25.3	40.1	28.9	28.3	19.5	31.6	25.8	11	34.1
[truncated: 17 more columns]
