# Supplementary material for: A Novel FC116/BC10 Mutation Distinctively Causes Alteration in the Expression of the Genes for Cell Wall Polymer Synthesis in Rice
Source: Front Plant Sci. 2016 Sep 21;7:1366. doi: 10.3389/fpls.2016.01366 (PMC5030303; doi:10.3389/fpls.2016.01366)
Supplement: Supplementary file 4 [file Table4.XLS]

## Sheet: Sheet1
Table S4. Genes correlation information of fc116 (Top 100 and Tail 100).
Probeset	Correlation	Annotaion
Os.17650.1.S2_at	0.530529	LOC_Os03g01710 // expressed protein
OsAffx.16005.1.S1_x_at	0.498334	LOC_Os06g50060 // ras-related protein RIC2, putative, expressed
OsAffx.2228.1.S1_x_at	0.461474	LOC_Os01g43660 // hypothetical protein
Os.12831.1.S1_at	0.456311	LOC_Os03g19890 // NADH-ubiquinone oxidoreductase 13 kDa-B subunit, putative, expressed
OsAffx.3315.1.S1_s_at	0.45621	LOC_Os03g24910 // expressed protein
Os.8688.1.S1_a_at	0.449004	LOC_Os07g26440 // CIP7, putative, expressed
Os.9211.1.S1_at	0.443067	LOC_Os07g45060 // GPI-anchored protein At5g19240 precursor, putative, expressed
Os.9232.1.S1_x_at	0.44299	LOC_Os03g52000 // BSD domain containing protein, expressed
Os.52830.1.S1_at	0.440744	LOC_Os02g34430 // BRASSINOSTEROID INSENSITIVE 1-associated receptor kinase 1 precursor, putative, expressed
Os.7295.1.S1_at	0.440225	LOC_Os02g07410 // glycine cleavage system H protein, mitochondrial precursor, putative, expressed
Os.1406.1.S1_at	0.438137	LOC_Os01g10850 // peroxidase 68 precursor, putative, expressed
OsAffx.3584.1.S1_x_at	0.43569	LOC_Os03g52570 // glycerol-3-phosphate acyltransferase 8, putative
Os.7043.1.S1_at	0.434396	LOC_Os12g35670 // RALF precursor, putative, expressed
OsAffx.27621.1.S1_s_at	0.43365	LOC_Os06g13760 // transferase, transferring glycosyl groups, putative, expressed
Os.8298.1.S1_at	0.433309	LOC_Os05g49200 // aspartic proteinase oryzasin-1 precursor, putative, expressed
Os.9341.1.S1_at	0.431984	LOC_Os03g57420 // ML domain protein, putative, expressed
Os.12237.2.S1_a_at	0.431909	LOC_Os06g47230 // expressed protein
OsAffx.13203.1.S1_at	0.430892	LOC_Os03g36944 // hypothetical protein
Os.50061.1.S1_at	0.430218	N/A // N/A
OsAffx.1541.1.S1_at	0.42946	N/A // N/A
Os.11022.1.S1_at	0.429447	LOC_Os09g32526 // FK506-binding protein 2-1 precursor, putative, expressed
Os.16303.3.S1_x_at	0.428152	LOC_Os01g43580 // BY-2 kinesin-like protein 10, putative, expressed
OsAffx.27265.1.S1_at	0.427719	LOC_Os05g40830 // hypothetical protein
Os.39242.1.A1_x_at	0.427689	N/A // N/A
Os.48839.1.S1_at	0.425529	LOC_Os08g13350 // cysteine-type endopeptidase/ ubiquitin thiolesterase, putative, expressed
OsAffx.824.1.S1_at	0.425157	LOC_Os08g22650 // retrotransposon protein, putative, Ty3-gypsy subclass
Os.4943.1.S1_at	0.423564	LOC_Os02g43870 // protein Kinase-like protein TMKL1 precursor, putative, expressed
Os.8963.1.S1_at	0.422785	LOC_Os01g21960 // BRASSINOSTEROID INSENSITIVE 1-associated receptor kinase 1 precursor, putative, expressed
Os.54244.1.S1_at	0.422164	N/A // N/A
Os.16193.1.S1_at	0.421977	LOC_Os02g51290 // HVA22-like protein a, putative, expressed
Os.11530.1.S1_at	0.421746	LOC_Os04g31820 // expressed protein
Os.11330.1.S1_x_at	0.42153	LOC_Os07g26690 // aquaporin PIP2.1, putative, expressed
OsAffx.1782.1.S1_at	0.420219	N/A // N/A
OsAffx.23131.2.S1_x_at	0.420043	LOC_Os01g06030 // conserved hypothetical protein
OsAffx.17521.1.S1_at	0.418917	N/A // N/A
OsAffx.28576.2.S1_x_at	0.418468	LOC_Os10g20990 // ribosomal protein S12 containing protein
OsAffx.10665.2.S1_at	0.418321	N/A // N/A
Os.55554.1.S1_at	0.418255	LOC_Os08g38270 // fasciclin-like arabinogalactan protein 10 precursor, putative, expressed
OsAffx.27546.1.S1_at	0.417963	LOC_Os06g10240 // hypothetical protein
OsAffx.21483.1.S1_at	0.416806	LOC_Os01g50380 // hypothetical protein
OsAffx.792.1.S1_x_at	0.416268	N/A // N/A
OsAffx.1724.1.S1_at	0.416201	N/A // N/A
AFFX-Os_Ubiquitin_M_f_at	0.415715	LOC_Os06g46770 // polyubiquitin containing 7 ubiquitin monomers, putative, expressed
OsAffx.6066.1.S1_s_at	0.414889	LOC_Os08g38270 // fasciclin-like arabinogalactan protein 10 precursor, putative, expressed
Os.11330.1.S1_a_at	0.412982	LOC_Os07g26690 // aquaporin PIP2.1, putative, expressed
OsAffx.20975.1.S1_at	0.41273	N/A // N/A
OsAffx.3263.1.S1_at	0.41267	LOC_Os03g17850 // beta3-glucuronyltransferase, putative, expressed
Os.25035.1.S1_at	0.412329	LOC_Os01g42510 // expressed protein
OsAffx.25492.1.S1_at	0.410606	LOC_Os10g34490 // organic anion transporter, putative
Os.57451.1.S1_x_at	0.409932	LOC_Os01g37800 // ras-related protein RIC1, putative, expressed
OsAffx.23516.1.S1_at	0.409645	LOC_Os01g34980 // hypothetical protein
OsAffx.25531.1.S1_at	0.409552	LOC_Os03g44140 // OsWAK26 - OsWAK receptor-like protein kinase, expressed
Os.4876.1.S1_at	0.408757	LOC_Os05g02250 // expressed protein
OsAffx.6461.1.S1_at	0.408476	LOC_Os09g31190 // BCR/ABL-regulated protein, putative
Os.54213.1.S1_at	0.406937	LOC_Os07g48180 // transcription factor RF2b, putative, expressed
OsAffx.22211.2.S1_at	0.406715	LOC_Os01g15740 // expressed protein
Os.5500.1.S1_s_at	0.40659	LOC_Os08g23180 // fasciclin-like arabinogalactan protein 8 precursor, putative, expressed
Os.43464.1.S1_at	0.406446	LOC_Os01g11920 // retrotransposon protein, putative, unclassified, expressed
Os.21083.1.S1_at	0.406081	LOC_Os05g15140 // expressed protein
Os.9876.1.S1_at	0.404731	LOC_Os10g27174 // 40S ribosomal protein S28, putative, expressed
Os.6872.2.S1_at	0.404559	LOC_Os04g50204 // expressed protein
OsAffx.22079.1.S1_at	0.403951	LOC_Os01g13040 // expressed protein
Os.7022.1.S1_at	0.403835	LOC_Os03g46410 // transmembrane protein 56, putative, expressed
OsAffx.22518.1.S1_at	0.403399	LOC_Os07g01800 // cysteine proteinase EP-B 1 precursor, putative
OsAffx.22180.1.S1_at	0.402828	N/A // N/A
Os.56717.1.S1_at	0.40259	LOC_Os07g33120 // expressed protein
OsAffx.26422.1.S1_at	0.402332	LOC_Os04g41890 // hypothetical protein
Os.17886.1.S1_at	0.401927	LOC_Os07g37740 // SC3 protein, putative, expressed
AFFX-Os_Ubiquitin_5_f_at	0.401703	LOC_Os06g46770 // polyubiquitin containing 7 ubiquitin monomers, putative, expressed
Os.55881.1.S1_at	0.401021	LOC_Os01g13340 // harpin-induced protein, putative, expressed
Os.9684.1.S1_at	0.400344	LOC_Os06g38960 // expressed protein
Os.9323.1.S1_at	0.39999	LOC_Os03g48930 // proteasome subunit beta type 2, putative, expressed
Os.27414.2.S1_x_at	0.399262	LOC_Os07g39590 // spotted leaf protein 11, putative, expressed
Os.167.1.S1_at	0.399053	LOC_Os06g08080 // pyrophosphate-energized vacuolar membrane proton pump, putative, expressed
OsAffx.23470.1.S1_at	0.399023	LOC_Os01g32160 // hypothetical protein
OsAffx.13283.1.S1_x_at	0.397532	N/A // N/A
OsAffx.27073.1.S1_at	0.39713	LOC_Os05g29000 // expressed protein
Os.26380.2.S1_x_at	0.396426	LOC_Os01g55280 // expressed protein
Os.32752.2.S1_s_at	0.396213	LOC_Os01g60910 // CBL-interacting serine/threonine-protein kinase 15, putative, expressed
Os.23656.1.A1_at	0.396102	LOC_Os04g57650 // expressed protein
OsAffx.22440.1.S1_at	0.395711	LOC_Os07g12210 // conserved hypothetical protein
Os.29803.1.S1_at	0.395078	LOC_Os05g13804 // expressed protein
OsAffx.28661.1.A1_at	0.393802	N/A // N/A
OsAffx.20499.1.S1_at	0.393677	N/A // N/A
OsAffx.9806.1.S1_at	0.393144	N/A // N/A
OsAffx.24369.1.S1_s_at	0.392012	N/A // N/A
Os.50826.1.S1_at	0.392009	N/A // N/A
Os.54035.1.S1_at	0.391228	N/A // N/A
OsAffx.22450.1.S1_x_at	0.391085	N/A // N/A
Os.16047.1.S1_at	0.390885	LOC_Os01g70410 // receptor protein kinase CRINKLY4 precursor, putative, expressed
Os.46904.1.S1_x_at	0.39059	LOC_Os01g59150 // tubulin beta-4 chain, putative, expressed
Os.9693.1.S1_at	0.390471	LOC_Os01g55780 // glycerophosphoryl diester phosphodiesterase precursor, putative, expressed
Os.51930.1.S1_at	0.390217	LOC_Os09g12720 // protein binding protein, putative, expressed
Os.19990.1.S1_x_at	0.390142	N/A // N/A
OsAffx.21640.1.S1_at	0.39009	N/A // N/A
Os.18951.1.S1_at	0.389528	LOC_Os08g40450 // uvrB/uvrC motif family protein, expressed
Os.53076.1.S1_at	0.38947	LOC_Os04g59590 // ankyrin-like protein, putative, expressed
Os.9173.1.S1_at	0.389378	LOC_Os08g41100 // endochitinase 1 precursor, putative, expressed
Os.57479.1.S1_x_at	0.389317	LOC_Os02g06640 // polyubiquitin containing 7 ubiquitin monomers, putative, expressed
Os.14984.1.S1_a_at	-0.395045	LOC_Os03g03610 // CALS1, putative, expressed
Os.7346.1.S1_at	-0.395076	LOC_Os03g58100 // pentatricopeptide repeat-containing protein, putative, expressed
Os.17520.1.S1_at	-0.395088	LOC_Os09g31514 // dihydroflavonol-4-reductase, putative, expressed
Os.14644.1.S1_a_at	-0.395395	LOC_Os01g74010 // cyclase/dehydrase, putative, expressed
Os.9292.1.S1_at	-0.395415	LOC_Os11g39370 // BRASSINOSTEROID INSENSITIVE 1-associated receptor kinase 1 precursor, putative, expressed
Os.21851.1.S1_at	-0.395479	LOC_Os04g45570 // expressed protein
Os.10616.1.S1_a_at	-0.395901	LOC_Os01g73970 // lysine ketoglutarate reductase trans-splicing related 1, putative, expressed
Os.7288.1.S1_at	-0.396128	LOC_Os02g05500 // pyridoxamine 5-phosphate oxidase family protein, expressed
Os.50778.1.S1_at	-0.397306	LOC_Os07g43040 // copper-transporting ATPase PAA1, putative, expressed
Os.16882.3.S1_x_at	-0.397399	LOC_Os08g19610 // peptidyl-prolyl cis-trans isomerase, cyclophilin-type family protein, expressed
Os.50951.1.S1_at	-0.397626	LOC_Os02g33610 // expressed protein
Os.52467.1.S1_x_at	-0.398153	LOC_Os05g44020 // acetyltransferase, GNAT family protein, expressed
Os.1849.1.S1_at	-0.398188	LOC_Os01g02390 // TAK14, putative, expressed
Os.12665.1.S1_at	-0.398589	LOC_Os07g06740 // calcium-dependent protein kinase, isoform AK1, putative, expressed
Os.19634.1.S1_at	-0.398733	LOC_Os03g13614 // transcription factor HBP-1a, putative, expressed
Os.24711.1.A1_at	-0.398786	LOC_Os11g38020 // GTP-binding protein hflX, putative, expressed
Os.10609.1.S1_at	-0.398857	LOC_Os08g43560 // OsAPx4 - Peroxisomal Ascorbate Peroxidase encoding gene, expressed
Os.15134.1.S1_at	-0.398938	LOC_Os01g61560 // phytol kinase 2, chloroplast precursor, putative, expressed
Os.17131.1.S1_x_at	-0.398968	LOC_Os11g06220 // NB-ARC domain containing protein, expressed
Os.3774.1.S1_at	-0.399	LOC_Os01g08930 // ATP-dependent RNA helicase rhlE, putative, expressed
Os.17917.1.S1_at	-0.3994	LOC_Os05g11090 // thioredoxin-like 6, chloroplast precursor, putative, expressed
Os.7883.1.A1_at	-0.399402	LOC_Os11g01154 // trans-2-enoyl-CoA reductase, mitochondrial precursor, putative, expressed
Os.21073.1.S1_at	-0.399437	LOC_Os04g50860 // expressed protein
Os.18760.1.A1_at	-0.399594	LOC_Os07g12640 // glycerol-3-phosphate dehydrogenase, putative, expressed
Os.46641.1.S1_x_at	-0.39972	LOC_Os10g37330 // aldo-keto reductase/ oxidoreductase, putative, expressed
Os.52642.1.S1_at	-0.399766	LOC_Os06g01460 // expressed protein
Os.26032.1.S1_at	-0.400433	LOC_Os03g31026 // retrotransposon protein, putative, unclassified, expressed
OsAffx.26399.1.S1_at	-0.400595	LOC_Os04g39970 // tha8, putative, expressed
Os.20684.1.S1_at	-0.400989	LOC_Os03g52430 // mitochondrial folate transporter/carrier, putative, expressed
OsAffx.21080.1.S1_at	-0.401017	LOC_Os07g02280 // pentatricopeptide repeat protein PPR868-14, putative, expressed
OsAffx.15124.1.S1_at	-0.401582	LOC_Os05g46250 // expressed protein
Os.39989.1.S1_s_at	-0.402063	LOC_Os08g31460 // tRNA modification GTPase trmE, putative, expressed
Os.18863.1.S1_at	-0.402263	LOC_Os01g53150 // GTP-binding protein, putative, expressed
OsAffx.29695.1.S1_s_at	-0.402289	LOC_Os09g02710 // cystathionin beta synthase protein, putative, expressed
Os.8850.1.S1_x_at	-0.40269	LOC_Os09g04160 // expressed protein
Os.9824.1.S1_at	-0.402781	LOC_Os05g39680 // PX domain containing protein, expressed
Os.26721.1.S1_at	-0.402797	LOC_Os10g26050 // methionyl-tRNA synthetase, putative, expressed
Os.27041.1.S1_at	-0.402814	LOC_Os02g54580 // serine esterase family protein, putative, expressed
Os.51103.1.S1_s_at	-0.403594	LOC_Os05g33300 // tat pathway signal sequence family protein, expressed
Os.52649.1.A1_at	-0.403871	LOC_Os02g02590 // pentatricopeptide repeat protein PPR566-6, putative, expressed
Os.37844.1.S1_at	-0.403938	LOC_Os07g40260 // pepsin A, putative, expressed
Os.57024.1.S1_at	-0.404944	LOC_Os12g22839 // expressed protein
OsAffx.17231.1.S1_at	-0.406123	LOC_Os08g29770 // endoglucanase precursor, putative, expressed
Os.10776.1.S1_at	-0.406965	LOC_Os02g40030 // UDP-glucuronic acid/UDP-N-acetylgalactosamine transporter, putative, expressed
Os.19363.1.S1_a_at	-0.407527	LOC_Os03g02410 // ATP binding protein, putative, expressed
Os.27658.1.S1_a_at	-0.408123	LOC_Os02g03540 // ribose-phosphate pyrophosphokinase 1, putative, expressed
Os.52540.1.A1_at	-0.408265	LOC_Os03g10450 // ischemia/reperfusion inducible protein, putative, expressed
OsAffx.17904.1.S1_at	-0.408696	LOC_Os09g26190 // CBS domain containing protein, expressed
Os.35065.1.S1_at	-0.408926	LOC_Os02g39040 // mTERF-like protein, putative, expressed
Os.25261.1.S1_at	-0.409295	LOC_Os07g10540 // aminopeptidase/ metalloexopeptidase, putative, expressed
Os.1983.1.S1_at	-0.409335	LOC_Os02g08544 // homeobox protein knotted-1-like 3, putative, expressed
Os.52400.1.S1_at	-0.409492	LOC_Os12g17070 // oxygen-independent coproporphyrinogen III oxidase-like protein sll1917, putative, expressed
Os.15039.1.S1_at	-0.409781	LOC_Os06g50220 // expressed protein
Os.5370.1.S1_at	-0.409843	LOC_Os09g07570 // ferredoxin-thioredoxin reductase catalytic chain, chloroplast precursor, putative, expressed
Os.7440.1.S1_at	-0.410129	LOC_Os05g01750 // pseudouridylate synthase/ transporter, putative, expressed
Os.15788.1.S1_at	-0.410154	LOC_Os04g43690 // expressed protein
Os.14959.1.S1_at	-0.411069	LOC_Os01g04409 // OsWAK1 - OsWAK receptor-like cytoplasmic kinase (OsWAK-RLCK), expressed
OsAffx.15718.1.S1_at	-0.411449	LOC_Os06g33930 // uncharacterized BCR, COG1963 family protein, expressed
Os.50762.1.S1_at	-0.411544	N/A // N/A
Os.12092.2.S1_a_at	-0.41161	LOC_Os03g05620 // inorganic phosphate transporter 1-2, putative, expressed
Os.20829.1.S1_at	-0.412651	LOC_Os02g55630 // nuclear WD protein, putative, expressed
OsAffx.17904.1.S1_s_at	-0.412898	LOC_Os09g26190 // CBS domain containing protein, expressed
Os.4723.1.S1_a_at	-0.412982	LOC_Os02g58260 // Zn-dependent hydrolases, including glyoxylases, putative, expressed
Os.34507.1.A1_at	-0.413008	LOC_Os07g08770 // YGGT family protein, expressed
Os.7327.1.S2_a_at	-0.414489	LOC_Os03g01940 // expressed protein
Os.8611.1.S1_at	-0.41454	LOC_Os05g29760 // ferrochelatase-2, chloroplast precursor, putative, expressed
Os.13937.1.S1_at	-0.414562	LOC_Os07g48810 // isomerase, putative, expressed
Os.49282.1.S1_x_at	-0.414803	LOC_Os02g58139 // transferase, transferring glycosyl groups, putative, expressed
Os.9021.1.S1_at	-0.417545	LOC_Os03g22430 // ATP-dependent Clp protease proteolytic subunit-like, putative, expressed
Os.27413.1.S1_at	-0.417719	LOC_Os02g53770 // isoleucyl-tRNA synthetase, putative, expressed
Os.25230.2.A1_at	-0.417891	LOC_Os10g18480 // indole-3-acetate beta-glucosyltransferase, putative
Os.17876.1.S1_at	-0.419348	LOC_Os03g59450 // carbohydrate transporter/ sugar porter/ transporter, putative, expressed
Os.53308.1.A1_at	-0.419526	LOC_Os06g13170 // hypothetical protein
Os.17990.1.S1_at	-0.419618	LOC_Os04g48800 // anther-specific proline-rich protein APG precursor, putative, expressed
Os.11630.1.S1_at	-0.421981	LOC_Os01g73450 // uridylate kinase, putative, expressed
Os.27770.1.A1_a_at	-0.423081	LOC_Os03g48920 // membrane protein, putative, expressed
Os.52016.1.A1_at	-0.423744	LOC_Os02g21630 // polyphosphoinositide binding protein, putative, expressed
Os.30724.1.S1_at	-0.425102	LOC_Os02g51830 // histidyl-tRNA synthetase, putative, expressed
Os.5332.1.S1_at	-0.426661	LOC_Os12g04270 // expressed protein
Os.27128.1.A1_a_at	-0.429005	LOC_Os10g34350 // kynurenine--oxoglutarate transaminase 1, putative, expressed
Os.17268.1.S1_at	-0.429378	LOC_Os09g33470 // peroxisomal membrane carrier protein, putative, expressed
Os.11702.1.S1_at	-0.430093	LOC_Os04g31900 // calmodulin-binding transcription activator 4, putative, expressed
Os.21210.1.S1_at	-0.430098	LOC_Os03g38230 // expressed protein
Os.21199.1.S1_s_at	-0.430496	LOC_Os06g02120 // expressed protein
Os.14644.1.S1_at	-0.430692	LOC_Os01g74010 // cyclase/dehydrase, putative, expressed
Os.18774.1.S1_s_at	-0.435117	LOC_Os01g11590 // expressed protein
Os.27378.1.A1_at	-0.43751	LOC_Os02g01440 // nitric-oxide synthase, putative, expressed
OsAffx.24079.1.S1_at	-0.440201	LOC_Os02g03090 // expressed protein
Os.27416.1.S1_at	-0.442393	LOC_Os05g31680 // expressed protein
Os.9473.1.S1_a_at	-0.442902	LOC_Os05g51420 // hypersensitive-induced response protein, putative, expressed
Os.27516.1.A1_at	-0.443331	LOC_Os09g24320 // 2-oxo acid dehydrogenases acyltransferase family protein, expressed
Os.28197.1.S1_a_at	-0.443925	LOC_Os07g33300 // expressed protein
Os.5307.1.S1_s_at	-0.445667	LOC_Os01g16530 // ATP-dependent Clp protease proteolytic subunit-like, putative, expressed
Os.27152.1.A1_at	-0.44598	LOC_Os12g01590 // expressed protein
Os.27635.1.S1_at	-0.445992	LOC_Os01g51710 // zinc finger protein, putative, expressed
OsAffx.13616.1.S1_x_at	-0.448428	LOC_Os04g01780 // uncharacterized ACR, COG1399 family protein, expressed
Os.33200.1.S1_at	-0.449966	LOC_Os02g39340 // expressed protein
Os.14640.1.S1_at	-0.449994	LOC_Os11g37130 // HCF106C precursor protein, putative, expressed
Os.17160.1.S1_s_at	-0.45527	LOC_Os04g01780 // uncharacterized ACR, COG1399 family protein, expressed
Os.9668.1.S1_at	-0.493457	LOC_Os12g43520 // expressed protein
