# Supplementary material for: A Novel FC116/BC10 Mutation Distinctively Causes Alteration in the Expression of the Genes for Cell Wall Polymer Synthesis in Rice
Source: Front Plant Sci. 2016 Sep 21;7:1366. doi: 10.3389/fpls.2016.01366 (PMC5030303; doi:10.3389/fpls.2016.01366)
Supplement: Supplementary file 5 [file Table5.XLS]

## Sheet: Sheet1
Table S5. Modules analysis of BC, FC and CESA genes.
Module	Locus	Name	Function	References
2	Os03g59340	CESA2	Cellulose synthase
5	Os05g07790	BC10, fc116	DNA binding protein	Zhou et al., 2009
10	Os03g62090	CESA5	Cellulose synthase
10	Os02g40030	BC14	Transporter family protein	Zhang et al., 2011
24	Os05g08370	CESA1	Cellulose synthase
24	Os07g24190	CESA3	Cellulose synthase
24	Os07g14850	CESA6	Cellulose synthase
24	Os07g10770	CESA8	Cellulose synthase
24	Os09g32080	BC15	CHIT13-Chitinase family protein precursor	Wu et al., 2012
27	Os09g02650	BC12	Kinesin motor domain containing protein	Zhang et al., 2010
28	Os02g50550	BC3	Dynamin, putative	Hirano et al., 2010
44	Os01g54620	CESA4, BC7(t),BC11	Cellulose synthase	Tanaka et al., 2003, Yan et al., 2007, Zhang et al., 2009
44	Os10g32980	CESA7	Cellulose synthase	Tanaka et al., 2003
44	Os09g25490	CESA9, BC6, BC13, FC16	Cellulose synthase	Tanaka et al., 2003, Kotake et al., 2011, Song et al., 2013
44	Os03g30250	BC1	COBRA-like protein precursor	Li et al., 2003
44	Os08g05520	FC9	Myb-like DNA-binding domain containing protein
