# Supplementary material for: A Novel FC116/BC10 Mutation Distinctively Causes Alteration in the Expression of the Genes for Cell Wall Polymer Synthesis in Rice
Source: Front Plant Sci. 2016 Sep 21;7:1366. doi: 10.3389/fpls.2016.01366 (PMC5030303; doi:10.3389/fpls.2016.01366)
Supplement: Supplementary file 6 [file Table6.XLSX]

## Sheet: Sheet1
Table S6. Expression levels of BC and CESA genes in wild-type and fc116 RNA-seq analysis. RPKM, Reads per kb per million reads.
Name	Locus	Length	RPKM		Ratio	Change
			fc116	WT
FC116	Os05g07790	2035	8.0706	15.8863	0.508022	Down
CESA1	Os05g08370	4069	1922.59	1993.58	0.96439	No
CESA2	Os03g59340	4488	29.8285	31.967	0.933102	No
CESA3	Os07g24190	3282	898.328	857.705	1.04736	No
CESA4	Os01g54620	3479	1028.03	802.524	1.281	Up
CESA5	Os03g62090	4365	234.073	297.286	0.787367	Down
CESA6	Os07g14850	4109	441.27	577.643	0.763915	Down
CESA7	Os10g32980	3575	375.916	312.319	1.20363	Up
CESA8	Os07g10770	4025	534.443	514.719	1.03832	No
CESA9	Os09g25490	3698	670.327	524.642	1.27768	Up
BC1	Os03g30250	2565	351.345	274.823	1.27844	Up
BC3	Os02g50550	3397	110.333	97.3836	1.13298	Up
BC12	Os09g02650	4300	163.283	168.569	0.968646	No
BC14	Os02g40030	1799	9.68047	12.6514	0.765167	No
BC15	Os09g32080	1850	396.079	334.785	1.18309	Up
